# Supplementary material for: Antibiogram Profile and Detection of Resistance Genes in Pseudomonas aeruginosa Recovered from Hospital Wastewater Effluent
Source: Antibiotics (Basel). 2023 Oct 6;12(10):1517. doi: 10.3390/antibiotics12101517 (PMC10604762; doi:10.3390/antibiotics12101517)
Supplement: Supplementary file 1 [file antibiotics-12-01517-s001.zip]

Archive with 1 entries (1 files):
- antibiotics-2573331-supplementary.pdf
